# Supplementary material for: A Longitudinal Examination of Stress, Affect Dynamics, and Alcohol-Related Outcomes Across Emerging Adulthood
Source: Behav Sci (Basel). 2025 Jul 22;15(8):998. doi: 10.3390/bs15080998 (PMC12382984; doi:10.3390/bs15080998)
Supplement: Supplementary file 1 [file behavsci-15-00998-s001.zip]

Archive with 1 entries (1 files):
- behavsci-3725045-supplementary.pdf
